# Supplementary material for: The Role of Preconception Parental Health on Embryo Quality—Preliminary Results of a Prospective Study Using Non-Invasive Preimplantation Genetic Testing for Aneuploidy
Source: Biomolecules. 2025 Aug 22;15(9):1215. doi: 10.3390/biom15091215 (PMC12467556; doi:10.3390/biom15091215)
Supplement: Supplementary file 1 [file biomolecules-15-01215-s001.zip]

Archive with 2 entries (2 files):
- Supplementary table 2.xlsx
- Supplementary table 1.xlsx
