# Supplementary material for: The Role of Preconception Parental Health on Embryo Quality—Preliminary Results of a Prospective Study Using Non-Invasive Preimplantation Genetic Testing for Aneuploidy
Source: Biomolecules. 2025 Aug 22;15(9):1215. doi: 10.3390/biom15091215 (PMC12467556; doi:10.3390/biom15091215)
Supplement: Supplementary file 1 [file biomolecules-15-01215-s001.zip › Supplementary table 2.xlsx]

## Sheet: List1
Correlations
			Female age	Female age groups	Female TSH	Female FSH	Female LH	Female PRL	Female AMH	Female BMI	Female BMI group	Total dose of used gonadotrophins	Number of retrieved oocytes	Number of embryos	Number of blastocyst	Male BMI	Male BMI group	Sperm volume	Sperm concentration	Sperm motility	Sperm morphology	Male age	SECM DNA Library Quantification [ng/µL]	Embryo ploidiy status	Embryo quality group	Day of SECM collection	The value of BetaHCG	Pregnancy outcome	Gestational age	Birth weight
Spearman's rho	Female age	Correlation Coefficient	1	,966**	,181**	0.103338	0.0739993	0.0298303	-,206**	,133*	,220**	,394**	-0.0833572	-0.0421157	-,223*	,150*	,180**	0.0671308	,347**	,175**	,295**	,707**	0.027832	,148*	-,163**	0.0336825	-0.102315	-0.134266	-0.0130498	0.201154
		Sig. (2-tailed)		1.00895e-171	0.00422995	0.0996668	0.241813	0.637432	0.00296166	0.0254676	0.000188921	7.13898e-06	0.357349	0.642335	0.0127628	0.0122163	0.00252215	0.366566	2.35693e-09	0.00299912	0.000141953	2.43357e-45	0.636337	0.0113214	0.005225	0.569838	0.399323	0.257423	0.936301	0.213265
	Female age groups	Correlation Coefficient	,966**	1	,251**	,131*	0.0980171	0.039285	-,209**	,121*	,206**	,373**	-0.0813686	-0.0511718	-,214*	,121*	,160**	0.0545039	,310**	0.099478	,265**	,675**	0.0359773	,126*	-,141*	0.00305961	-0.124683	-0.066841	-0.110777	0.0799968
		Sig. (2-tailed)	1.00895e-171		6.42203e-05	0.0360052	0.120668	0.534751	0.00255956	0.0420319	0.000472021	2.36649e-05	0.368974	0.572466	0.0171296	0.042346	0.00715687	0.463675	1.15538e-07	0.0931277	0.000642574	4.47716e-40	0.541012	0.0314197	0.0160449	0.958842	0.303757	0.57421	0.49619	0.623647
	Female TSH	Correlation Coefficient	,181**	,251**	1	0.0880311	0.0547719	,215**	0.0724516	0.0452354	0.0781521	-0.0187738	0.0141307	0.0704067	0.010125	,211**	,162*	0.00398781	-0.0928234	-0.0208625	-0.164061	0.105149	0.0999742	-,189**	-0.012811	0.00816285	-0.0751926	-0.238817	-0.266416	-0.195854
		Sig. (2-tailed)	0.00422995	6.42203e-05		0.170471	0.397272	0.000780257	0.324421	0.480944	0.222889	0.848515	0.884593	0.469021	0.917169	0.000995513	0.011951	0.960981	0.155178	0.746771	0.0518987	0.0992027	0.117074	0.00288056	0.841224	0.899263	0.571387	0.0638032	0.13396	0.274686
	Female FSH	Correlation Coefficient	0.103338	,131*	0.0880311	1	,285**	0.0645819	-,420**	-,154*	-,125*	0.0729304	-,227*	-0.160426	-0.0922779	0.0669436	0.0343306	,176*	-0.0564839	-0.00500917	-,329**	0.0804017	-,161**	0.0372071	-0.047279	-0.0301162	-0.00646313	0.173576	0.123798	0.192427
		Sig. (2-tailed)	0.0996668	0.0360052	0.170471		4.35082e-06	0.308143	1.335e-09	0.0143815	0.0474189	0.453197	0.016955	0.094091	0.337654	0.293681	0.590532	0.026472	0.379684	0.937187	5.78964e-05	0.200659	0.00995299	0.554229	0.452233	0.634889	0.961596	0.184732	0.492468	0.283338
	Female LH	Correlation Coefficient	0.0739993	0.0980171	0.0547719	,285**	1	,166**	,313**	-,324**	-,280**	0.0363614	0.0294153	0.0938129	0.0323124	0.0372678	0.00701281	-0.0188257	-0.103723	-0.0523987	0.0638751	0.0652601	-,140*	0.0240269	-0.045737	0.0979632	0.187505	,274*	-0.163348	0.0706098
		Sig. (2-tailed)	0.241813	0.120668	0.397272	4.35082e-06		0.00896825	9.97764e-06	1.54427e-07	6.94914e-06	0.710019	0.76141	0.331904	0.73872	0.561543	0.913038	0.815558	0.108233	0.412275	0.446897	0.302109	0.0266338	0.704262	0.469789	0.123893	0.162506	0.035479	0.371701	0.700965
	Female PRL	Correlation Coefficient	0.0298303	0.039285	,215**	0.0645819	,166**	1	-0.0929984	-,139*	-,142*	-0.0568456	0.0319488	0.092854	-0.00893585	0.0472071	0.0435806	,195*	-0.119177	0.0378184	0.0173724	0.0168988	0.0377305	0.0112365	-0.106202	0.0482688	-0.0248354	-0.209067	-0.167686	-0.0778754
		Sig. (2-tailed)	0.637432	0.534751	0.000780257	0.308143	0.00896825		0.203091	0.0278382	0.0242636	0.562731	0.742729	0.33917	0.926869	0.462011	0.497152	0.015251	0.0647333	0.554146	0.83799	0.789511	0.55105	0.859122	0.0925129	0.449206	0.853189	0.108906	0.343164	0.661554
	Female AMH	Correlation Coefficient	-,206**	-,209**	0.0724516	-,420**	,313**	-0.0929984	1	-,155*	-,195**	-,310**	,667**	,522**	,418**	-0.0844273	-0.119838	-0.130324	-,207**	-,140*	0.0639028	-0.0874643	0.0311154	-,159*	0.0767408	,163*	0.198185	0.119392	-0.290645	-0.0226629
		Sig. (2-tailed)	0.00296166	0.00255956	0.324421	1.335e-09	9.97764e-06	0.203091		0.0269104	0.00511535	0.00232389	1.23534e-13	4.91317e-08	2.23147e-05	0.235777	0.0918045	0.126226	0.00344286	0.0465388	0.491783	0.211261	0.657057	0.0228245	0.272924	0.0206659	0.159011	0.394486	0.126126	0.907106
	Female BMI	Correlation Coefficient	,133*	,121*	0.0452354	-,154*	-,324**	-,139*	-,155*	1	,882**	,236**	-0.0482832	-0.103664	-0.052895	,327**	,354**	-0.0056534	,152*	,196**	0.0842741	0.116254	-0.0056118	-0.036398	-0.0857231	-0.000666579	-0.0486735	-0.0734541	-0.170492	-0.16325
		Sig. (2-tailed)	0.0254676	0.0420319	0.480944	0.0143815	1.54427e-07	0.0278382	0.0269104		1.00001e-93	0.00930765	0.598951	0.257838	0.564474	3.33729e-08	1.90149e-09	0.940468	0.0122719	0.000989304	0.289363	0.0507401	0.925119	0.541993	0.150334	0.991156	0.691248	0.542675	0.292881	0.314167
	Female BMI group	Correlation Coefficient	,220**	,206**	0.0781521	-,125*	-,280**	-,142*	-,195**	,882**	1	,250**	-0.112607	-0.175886	-0.0309095	,323**	,353**	0.0980013	,188**	,163**	0.0283423	,128*	0.0211863	-0.051835	-0.0233364	-0.0129187	-0.0569948	-0.0233633	-0.14599	-0.124089
		Sig. (2-tailed)	0.000188921	0.000472021	0.222889	0.0474189	6.94914e-06	0.0242636	0.00511535	1.00001e-93		0.00590476	0.218797	0.0536393	0.736452	5.25931e-08	2.01332e-09	0.194387	0.00184003	0.00642952	0.722016	0.0319914	0.722687	0.384998	0.695875	0.829903	0.641814	0.84665	0.36872	0.445536
	Total dose of used gonadotrophins	Correlation Coefficient	,394**	,373**	-0.0187738	0.0729304	0.0363614	-0.0568456	-,310**	,236**	,250**	1	-,220*	-0.161359	-,223*	0.0192756	0.00103662	-0.0319451	,295**	,183*	0.0698932	,190*	0.0433657	0.0126447	-,221*	,189*	-0.0610528	0.152531	0.170454	0.0393294
		Sig. (2-tailed)	7.13898e-06	2.36649e-05	0.848515	0.453197	0.710019	0.562731	0.00232389	0.00930765	0.00590476		0.0151301	0.0758021	0.0135383	0.836574	0.99115	0.774348	0.00137343	0.0463695	0.559625	0.0358569	0.635299	0.890056	0.0146313	0.0394777	0.690334	0.300677	0.385828	0.842497
	Number of retrieved oocytes	Correlation Coefficient	-0.0833572	-0.0813686	0.0141307	-,227*	0.0294153	0.0319488	,667**	-0.0482832	-0.112607	-,220*	1	,816**	,670**	0.00233923	0.0372896	0.0322738	-0.0488267	-0.0185285	-0.218169	-0.00246477	-0.105626	-,180*	,238**	-0.0623403	0.0227349	-0.222056	-,376*	-0.337738
		Sig. (2-tailed)	0.357349	0.368974	0.884593	0.016955	0.76141	0.742729	1.23534e-13	0.598951	0.218797	0.0151301		7.35172e-31	1.86325e-17	0.979857	0.687222	0.769354	0.601125	0.840139	0.0637011	0.978325	0.242983	0.0452066	0.00773585	0.496956	0.882155	0.129291	0.0488731	0.0787939
	Number of embryos	Correlation Coefficient	-0.0421157	-0.0511718	0.0704067	-0.160426	0.0938129	0.092854	,522**	-0.103664	-0.175886	-0.161359	,816**	1	,793**	-0.0547778	-0.00247602	-0.0476306	0.0295469	0.0599608	-,267*	0.000857949	-0.118025	-,199*	,297**	-0.000936996	0.0185322	-0.236518	-0.321907	-0.279514
		Sig. (2-tailed)	0.642335	0.572466	0.469021	0.094091	0.331904	0.33917	4.91317e-08	0.257838	0.0536393	0.0758021	7.35172e-31		4.60129e-28	0.554057	0.978679	0.665105	0.751823	0.513556	0.0225852	0.992455	0.191714	0.0264287	0.000805519	0.991862	0.903826	0.105553	0.0948179	0.149723
	Number of blastocyst	Correlation Coefficient	-,223*	-,214*	0.010125	-0.0922779	0.0323124	-0.00893585	,418**	-0.052895	-0.0309095	-,223*	,670**	,793**	1	0.0520522	0.118693	0.0637765	0.0541228	0.13166	-,255*	-0.165704	-0.102787	-,250**	,463**	-0.0276212	-0.033483	-0.199599	-0.343686	-,399*
		Sig. (2-tailed)	0.0127628	0.0171296	0.917169	0.337654	0.73872	0.926869	2.23147e-05	0.564474	0.736452	0.0135383	1.86325e-17	4.60129e-28		0.573973	0.198558	0.561999	0.562207	0.15001	0.0292865	0.0658781	0.255954	0.00512414	6.10312e-08	0.763615	0.827155	0.173785	0.0733418	0.0354293
	Male BMI	Correlation Coefficient	,150*	,121*	,211**	0.0669436	0.0372678	0.0472071	-0.0844273	,327**	,323**	0.0192756	0.00233923	-0.0547778	0.0520522	1	,929**	0.0402234	0.0247972	,191**	-,208**	,232**	-,245**	-0.0568289	-0.0188786	0.0493925	-0.194192	-,388**	-0.110702	-0.154603
		Sig. (2-tailed)	0.0122163	0.042346	0.000995513	0.293681	0.561543	0.462011	0.235777	3.33729e-08	5.25931e-08	0.836574	0.979857	0.554057	0.573973		2.33022e-122	0.600355	0.685571	0.00147801	0.00866896	8.65311e-05	3.29339e-05	0.343414	0.75313	0.413731	0.115337	0.00091267	0.514224	0.360903
	Male BMI group	Correlation Coefficient	,180**	,160**	,162*	0.0343306	0.00701281	0.0435806	-0.119838	,354**	,353**	0.00103662	0.0372896	-0.00247602	0.118693	,929**	1	0.0361659	0.0542822	0.109373	-0.128031	,239**	-,225**	-0.0263324	-0.00565943	0.0565413	-0.193792	-,459**	-0.108571	-0.150956
		Sig. (2-tailed)	0.00252215	0.00715687	0.011951	0.590532	0.913038	0.497152	0.0918045	1.90149e-09	2.01332e-09	0.99115	0.687222	0.978679	0.198558	2.33022e-122		0.637635	0.375185	0.070153	0.1089	5.19907e-05	0.0001415	0.660857	0.924889	0.349366	0.116103	6.43636e-05	0.522406	0.372479
	Sperm volume	Correlation Coefficient	0.0671308	0.0545039	0.00398781	,176*	-0.0188257	,195*	-0.130324	-0.0056534	0.0980013	-0.0319451	0.0322738	-0.0476306	0.0637765	0.0402234	0.0361659	1	-0.1279	,210**	-0.0855096	0.0226462	-0.0652299	-0.0839871	-0.0315288	-0.0744752	-,304*	-0.233073	0.154735	0.240208
		Sig. (2-tailed)	0.366566	0.463675	0.960981	0.026472	0.815558	0.015251	0.126226	0.940468	0.194387	0.774348	0.769354	0.665105	0.561999	0.600355	0.637635		0.0870735	0.00438541	0.38577	0.760905	0.380322	0.258321	0.671787	0.32178	0.0302337	0.103332	0.405892	0.193048
	Sperm concentration	Correlation Coefficient	,347**	,310**	-0.0928234	-0.0564839	-0.103723	-0.119177	-,207**	,152*	,188**	,295**	-0.0488267	0.0295469	0.0541228	0.0247972	0.0542822	-0.1279	1	,474**	,192*	0.0868372	,117*	0.0768922	-0.0246977	-0.0791398	0.0803167	0.134661	,323*	0.0781938
		Sig. (2-tailed)	2.35693e-09	1.15538e-07	0.155178	0.379684	0.108233	0.0647333	0.00344286	0.0122719	0.00184003	0.00137343	0.601125	0.751823	0.562207	0.685571	0.375185	0.0870735		4.55453e-17	0.0151742	0.147253	0.0499939	0.199564	0.680717	0.189905	0.514993	0.262868	0.0448024	0.636101
	Sperm motility	Correlation Coefficient	,175**	0.099478	-0.0208625	-0.00500917	-0.0523987	0.0378184	-,140*	,196**	,163**	,183*	-0.0185285	0.0599608	0.13166	,191**	0.109373	,210**	,474**	1	,213**	,144*	-0.0889203	0.0673081	-0.000948013	-0.0249383	-0.194056	-0.120535	0.0472067	-0.070667
		Sig. (2-tailed)	0.00299912	0.0931277	0.746771	0.937187	0.412275	0.554146	0.0465388	0.000989304	0.00642952	0.0463695	0.840139	0.513556	0.15001	0.00147801	0.070153	0.00438541	4.55453e-17		0.00661246	0.0148768	0.133571	0.256549	0.987265	0.676686	0.110103	0.313187	0.772386	0.664791
	Sperm morphology	Correlation Coefficient	,295**	,265**	-0.164061	-,329**	0.0638751	0.0173724	0.0639028	0.0842741	0.0283423	0.0698932	-0.218169	-,267*	-,255*	-,208**	-0.128031	-0.0855096	,192*	,213**	1	,390**	0.0707783	,182*	-0.12908	0.124529	-0.000582241	0.0334972	0.0149523	0.165309
		Sig. (2-tailed)	0.000141953	0.000642574	0.0518987	5.78964e-05	0.446897	0.83799	0.491783	0.289363	0.722016	0.559625	0.0637011	0.0225852	0.0292865	0.00866896	0.1089	0.38577	0.0151742	0.00661246		2.94178e-07	0.370783	0.0201812	0.101619	0.117828	0.997351	0.850824	0.951555	0.498835
	Male age	Correlation Coefficient	,707**	,675**	0.105149	0.0804017	0.0652601	0.0168988	-0.0874643	0.116254	,128*	,190*	-0.00246477	0.000857949	-0.165704	,232**	,239**	0.0226462	0.0868372	,144*	,390**	1	0.0222044	0.0973669	-,200**	,152**	-0.0887361	-0.140127	0.0114538	0.159403
		Sig. (2-tailed)	2.43357e-45	4.47716e-40	0.0992027	0.200659	0.302109	0.789511	0.211261	0.0507401	0.0319914	0.0358569	0.978325	0.992455	0.0658781	8.65311e-05	5.19907e-05	0.760905	0.147253	0.0148768	2.94178e-07		0.706029	0.0973684	0.000603505	0.00988834	0.465088	0.237037	0.944078	0.32586
	SECM DNA Library Quantification [ng/µL]	Correlation Coefficient	0.027832	0.0359773	0.0999742	-,161**	-,140*	0.0377305	0.0311154	-0.0056118	0.0211863	0.0433657	-0.105626	-0.118025	-0.102787	-,245**	-,225**	-0.0652299	,117*	-0.0889203	0.0707783	0.0222044	1	-,174**	-0.0757245	,160**	0.0840048	,272*	0.0781184	0.132395
		Sig. (2-tailed)	0.636337	0.541012	0.117074	0.00995299	0.0266338	0.55105	0.657057	0.925119	0.722687	0.635299	0.242983	0.191714	0.255954	3.29339e-05	0.0001415	0.380322	0.0499939	0.133571	0.370783	0.706029		0.00292624	0.197727	0.00648272	0.489312	0.0199388	0.631846	0.415426
	Embryo ploidiy status	Correlation Coefficient	,148*	,126*	-,189**	0.0372071	0.0240269	0.0112365	-,159*	-0.036398	-0.051835	0.0126447	-,180*	-,199*	-,250**	-0.0568289	-0.0263324	-0.0839871	0.0768922	0.0673081	,182*	0.0973669	-,174**	1	-0.077456	0.0975388	0.0521107	0.0746133	-0.0595228	-0.212699
		Sig. (2-tailed)	0.0113214	0.0314197	0.00288056	0.554229	0.704262	0.859122	0.0228245	0.541993	0.384998	0.890056	0.0452066	0.0264287	0.00512414	0.343414	0.660857	0.258321	0.199564	0.256549	0.0201812	0.0973684	0.00292624		0.18764	0.0991199	0.668338	0.530418	0.71523	0.187601
	Embryo quality group	Correlation Coefficient	,151**	,130*	0.0036655	0.038839	0.0383874	0.116386	-0.0815491	0.0920434	0.0310911	,191*	-,241**	-,323**	-,490**	0.0199236	0.00740133	0.0377552	0.0129335	-0.0106907	0.12908	,196**	0.088039	0.0736807	1	0.0590443	-0.197992	-0.0270731	0.212248	0.177268
		Sig. (2-tailed)	0.00991748	0.0260612	0.954294	0.536974	0.544132	0.0650865	0.24391	0.122386	0.602475	0.0348852	0.00689037	0.000257598	7.55286e-09	0.739944	0.901873	0.611858	0.829408	0.857146	0.101619	0.000753842	0.134061	0.210135		0.318872	0.100382	0.820143	0.188562	0.273829
	Day of SECM collection	Correlation Coefficient	0.0336825	0.00305961	0.00816285	-0.0301162	0.0979632	0.0482688	,163*	-0.000666579	-0.0129187	,189*	-0.0623403	-0.000936996	-0.0276212	0.0493925	0.0565413	-0.0744752	-0.0791398	-0.0249383	0.124529	,152**	,160**	0.0975388	-0.0621629	1	-0.196071	-0.110748
		Sig. (2-tailed)	0.569838	0.958842	0.899263	0.634889	0.123893	0.449206	0.0206659	0.991156	0.829903	0.0394777	0.496956	0.991862	0.763615	0.413731	0.349366	0.32178	0.189905	0.676686	0.117828	0.00988834	0.00648272	0.0991199	0.293936		0.109052	0.357863
	The value of BetaHCG	Correlation Coefficient	-0.102315	-0.124683	-0.0751926	-0.00646313	0.187505	-0.0248354	0.198185	-0.0486735	-0.0569948	-0.0610528	0.0227349	0.0185322	-0.033483	-0.194192	-0.193792	-,304*	0.0803167	-0.194056	-0.000582241	-0.0887361	0.0840048	0.0521107	0.197992	-0.196071	1	,510**	0.0852961	0.203472
		Sig. (2-tailed)	0.399323	0.303757	0.571387	0.961596	0.162506	0.853189	0.159011	0.691248	0.641814	0.690334	0.882155	0.903826	0.827155	0.115337	0.116103	0.0302337	0.514993	0.110103	0.997351	0.465088	0.489312	0.668338	0.100382	0.109052		1.04121e-05	0.605655	0.214094
	Pregnancy outcome	Correlation Coefficient	-0.134266	-0.066841	-0.238817	0.173576	,274*	-0.209067	0.119392	-0.0734541	-0.0233633	0.152531	-0.222056	-0.236518	-0.199599	-,388**	-,459**	-0.233073	0.134661	-0.120535	0.0334972	-0.140127	,272*	0.0746133	0.0270731	-0.110748	,510**	1
		Sig. (2-tailed)	0.257423	0.57421	0.0638032	0.184732	0.035479	0.108906	0.394486	0.542675	0.84665	0.300677	0.129291	0.105553	0.173785	0.00091267	6.43636e-05	0.103332	0.262868	0.313187	0.850824	0.237037	0.0199388	0.530418	0.820143	0.357863	1.04121e-05
	Gestational age	Correlation Coefficient	-0.0130498	-0.110777	-0.266416	0.123798	-0.163348	-0.167686	-0.290645	-0.170492	-0.14599	0.170454	-,376*	-0.321907	-0.343686	-0.110702	-0.108571	0.154735	,323*	0.0472067	0.0149523	0.0114538	0.0781184	-0.0595228	-0.212248		0.0852961		1	,423**
		Sig. (2-tailed)	0.936301	0.49619	0.13396	0.492468	0.371701	0.343164	0.126126	0.292881	0.36872	0.385828	0.0488731	0.0948179	0.0733418	0.514224	0.522406	0.405892	0.0448024	0.772386	0.951555	0.944078	0.631846	0.71523	0.188562		0.605655			0.00657869
	Birth weight	Correlation Coefficient	0.201154	0.0799968	-0.195854	0.192427	0.0706098	-0.0778754	-0.0226629	-0.16325	-0.124089	0.0393294	-0.337738	-0.279514	-,399*	-0.154603	-0.150956	0.240208	0.0781938	-0.070667	0.165309	0.159403	0.132395	-0.212699	-0.177268		0.203472		,423**	1
		Sig. (2-tailed)	0.213265	0.623647	0.274686	0.283338	0.700965	0.661554	0.907106	0.314167	0.445536	0.842497	0.0787939	0.149723	0.0354293	0.360903	0.372479	0.193048	0.636101	0.664791	0.498835	0.32586	0.415426	0.187601	0.273829		0.214094		0.00657869
**. Correlation is significant at the 0.01 level (2-tailed).
*. Correlation is significant at the 0.05 level (2-tailed).
