# Supplementary material for: The Role of Preconception Parental Health on Embryo Quality—Preliminary Results of a Prospective Study Using Non-Invasive Preimplantation Genetic Testing for Aneuploidy
Source: Biomolecules. 2025 Aug 22;15(9):1215. doi: 10.3390/biom15091215 (PMC12467556; doi:10.3390/biom15091215)
Supplement: Supplementary file 1 [file biomolecules-15-01215-s001.zip › Supplementary table 1.xlsx]

## Sheet: List1
Correlations
			Female age	Female age groups	Female TSH	Female FSH	Female LH	Female PRL	Female AMH	Female BMI	Female BMI group	Total dose of used gonadotrophins	Number of retrieved oocytes	Number of embryos	Number of blastocyst	Male BMI	Male BMI group	Sperm volume	Sperm concentration	Sperm motility	Sperm morphology	Male age	SECM DNA Library Quantification [ng/µL]	Embryo ploidiy status	Embryo quality group	Day of SECM collection	The value of BetaHCG	Pregnancy outcome	Gestational age	Birth weight
Spearman's rho	Female age	Correlation Coefficient	1	,965**	,166**	0.0973431	0.0703252	0.00249821	-,201**	,143*	,244**	,400**	-0.0768446	-0.0268896	-,205*	,150**	,179**	0.0947516	,370**	,194**	,281**	,712**	0.0307618	,172**	-,162**	0.0797839	-0.125185	-0.132608	0.0403506	0.223976
		Sig. (2-tailed)		4.15092e-186	0.00615429	0.104069	0.243373	0.966985	0.00258116	0.011923	1.49091e-05	2.6543e-06	0.382997	0.760464	0.0190846	0.00843358	0.0016693	0.184237	2.41845e-11	0.000557896	0.000146402	2.927e-50	0.598727	0.00213857	0.0037991	0.159096	0.291297	0.250276	0.797253	0.148782
	Female age groups	Correlation Coefficient	,965**	1	,244**	,134*	0.100575	0.0188005	-,206**	,139*	,233**	,378**	-0.0768405	-0.0420335	-,200*	,119*	,157**	0.0865761	,323**	,121*	,255**	,683**	0.0384273	,138*	-,141*	0.0570021	-0.151781	-0.0788667	-0.0380884	0.121207
		Sig. (2-tailed)	4.15092e-186		5.15462e-05	0.0247685	0.0948064	0.755409	0.00203869	0.0147664	3.53575e-05	1.00153e-05	0.383022	0.633579	0.0218052	0.0375397	0.00592159	0.225207	7.66966e-09	0.0322482	0.000588279	6.27296e-45	0.510891	0.0144609	0.0117002	0.314775	0.199886	0.495368	0.8084	0.438786
	Female TSH	Correlation Coefficient	,166**	,244**	1	0.0777117	0.0723551	,239**	0.0730165	0.0661161	0.0934332	-0.0077343	0.0137153	0.0770662	0.0333326	,203**	,154*	0.0135375	-0.0980965	-0.000775516	-0.155634	0.0878344	0.0858254	-,171**	0.0149606	0.0350411	-0.102352	-,271*	-0.213734	-0.194464
		Sig. (2-tailed)	0.00615429	5.15462e-05		0.205593	0.241362	8.48474e-05	0.301745	0.280816	0.12707	0.9352	0.884332	0.412996	0.723604	0.000905835	0.0119625	0.862566	0.115284	0.989975	0.0523715	0.15005	0.175276	0.00492692	0.806689	0.569365	0.428595	0.0290086	0.210691	0.255748
	Female FSH	Correlation Coefficient	0.0973431	,134*	0.0777117	1	,261**	0.0271571	-,417**	-,138*	-,121*	0.0870597	-,237*	-0.159206	-0.111801	0.0367681	0.00835958	,192*	-0.0710515	-0.0226637	-,304**	0.0904384	-,136*	0.0229999	-0.0212095	-0.0252215	-0.0111377	0.184483	0.112292	0.199833
		Sig. (2-tailed)	0.104069	0.0247685	0.205593		1.0836e-05	0.653286	3.41849e-10	0.0210476	0.0440499	0.354877	0.0102129	0.0864285	0.230104	0.545228	0.890642	0.0110644	0.245491	0.708277	9.9053e-05	0.131133	0.0289701	0.702604	0.723823	0.67655	0.932109	0.144472	0.514374	0.2426
	Female LH	Correlation Coefficient	0.0703252	0.100575	0.0723551	,261**	1	,195**	,328**	-,296**	-,257**	0.0598947	0.013218	0.0879723	0.0388689	0.0299851	0.00185643	-0.0247388	-,123*	-0.0493613	0.0531117	0.0714223	-,124*	-0.0123142	-0.0589024	,121*	0.178629	0.231551	-0.0898955	0.0650224
		Sig. (2-tailed)	0.243373	0.0948064	0.241362	1.0836e-05		0.00121844	1.28796e-06	5.87704e-07	1.62354e-05	0.52672	0.888007	0.347704	0.678688	0.62376	0.975778	0.748075	0.0447703	0.417462	0.506115	0.23608	0.0468296	0.838912	0.328695	0.0461383	0.172078	0.0678532	0.607562	0.710563
	Female PRL	Correlation Coefficient	0.00249821	0.0188005	,239**	0.0271571	,195**	1	-0.0597319	-0.10701	-,129*	-0.0403046	0.0135511	0.0704167	-0.00977572	0.0142869	0.0150818	,158*	-0.116134	0.0757308	0.059382	-0.0144585	0.0102103	0.0372734	-,131*	0.0732573	-0.00907323	-0.240837	-0.122286	-0.0965963
		Sig. (2-tailed)	0.966985	0.755409	8.48474e-05	0.653286	0.00121844		0.393737	0.0764663	0.0330063	0.671673	0.885707	0.454572	0.917415	0.815232	0.805153	0.0399194	0.0585468	0.213124	0.461508	0.810669	0.870857	0.53822	0.0293902	0.227634	0.944672	0.0552329	0.470899	0.569534
	Female AMH	Correlation Coefficient	-,201**	-,206**	0.0730165	-,417**	,328**	-0.0597319	1	-,135*	-,170*	-,287**	,634**	,465**	,364**	-0.0591937	-0.101311	-0.140215	-,207**	-0.11855	0.0654728	-0.0793194	0.0319284	-,168*	0.0567493	,159*	0.23456	0.129738	-0.259219	-0.0872514
		Sig. (2-tailed)	0.00258116	0.00203869	0.301745	3.41849e-10	1.28796e-06	0.393737		0.045466	0.011335	0.00392303	1.16035e-12	9.89202e-07	0.000181694	0.386667	0.13777	0.088089	0.00239518	0.0793361	0.462789	0.238122	0.646283	0.0117479	0.399025	0.0187766	0.0847577	0.340584	0.15196	0.634902
	Female BMI	Correlation Coefficient	,143*	,139*	0.0661161	-,138*	-,296**	-0.10701	-,135*	1	,884**	,265**	-0.0759497	-0.134584	-0.0954285	,344**	,370**	-0.0110545	,155**	,227**	0.0693296	,119*	-0.0161875	-0.0166046	-0.102242	0.0134288	-0.0327716	-0.0606665	-0.160345	-0.15556
		Sig. (2-tailed)	0.011923	0.0147664	0.280816	0.0210476	5.87704e-07	0.0764663	0.045466		1.53511e-103	0.00257374	0.394172	0.129872	0.283942	1.08088e-09	4.16273e-11	0.879045	0.00724257	6.55027e-05	0.360555	0.0373132	0.784812	0.771993	0.072705	0.815318	0.784636	0.605129	0.304359	0.319204
	Female BMI group	Correlation Coefficient	,244**	,233**	0.0934332	-,121*	-,257**	-,129*	-,170*	,884**	1	,284**	-0.132424	-,199*	-0.0665657	,350**	,384**	0.086071	,208**	,195**	0.0101753	,143*	0.0156918	-0.0424139	-0.0456285	0.00352147	-0.0763572	-0.0365134	-0.0841431	-0.0739383
		Sig. (2-tailed)	1.49091e-05	3.53575e-05	0.12707	0.0440499	1.62354e-05	0.0330063	0.011335	1.53511e-103		0.00120461	0.136202	0.0246294	0.455338	5.23868e-10	6.16848e-12	0.235208	0.000307729	0.00063786	0.893377	0.0119928	0.791246	0.459025	0.424151	0.951162	0.523796	0.755795	0.591642	0.637495
	Total dose of used gonadotrophins	Correlation Coefficient	,400**	,378**	-0.0077343	0.0870597	0.0598947	-0.0403046	-,287**	,265**	,284**	1	-,241**	-0.16426	-,248**	0.0439738	0.0350353	-0.0305577	,260**	,185*	0.0396275	,195*	0.0433657	0.0537132	-,209*	,180*	-0.0985998	0.13278	0.156824	0.0746376
		Sig. (2-tailed)	2.6543e-06	1.00153e-05	0.9352	0.354877	0.52672	0.671673	0.00392303	0.00257374	0.00120461		0.00595213	0.0628676	0.00458333	0.627714	0.699272	0.777465	0.00377373	0.0376506	0.733953	0.026661	0.635299	0.545469	0.0173853	0.0432111	0.509656	0.357975	0.407896	0.69507
	Number of retrieved oocytes	Correlation Coefficient	-0.0768446	-0.0768405	0.0137153	-,237*	0.013218	0.0135511	,634**	-0.0759497	-0.132424	-,241**	1	,804**	,657**	-0.0107442	0.0227948	0.0376441	-0.0412214	-0.0411852	-0.204418	0.008986	-0.105626	-,176*	,255**	-0.056414	0.0406011	-0.204837	-,394*	-0.358846
		Sig. (2-tailed)	0.382997	0.383022	0.884332	0.0102129	0.888007	0.885707	1.16035e-12	0.394172	0.136202	0.00595213		6.20413e-31	1.60622e-17	0.904955	0.799995	0.724646	0.649421	0.644381	0.074537	0.918863	0.242983	0.0446173	0.00334425	0.527064	0.786419	0.15359	0.0310961	0.0514893
	Number of embryos	Correlation Coefficient	-0.0268896	-0.0420335	0.0770662	-0.159206	0.0879723	0.0704167	,465**	-0.134584	-,199*	-0.16426	,804**	1	,788**	-0.0666237	-0.0268769	-0.0203677	0.0166676	0.0261391	-,276*	0.00492555	-0.118025	-,179*	,350**	0.00516688	-0.00479464	-0.23501	-0.337501	-0.269565
		Sig. (2-tailed)	0.760464	0.633579	0.412996	0.0864285	0.347704	0.454572	9.89202e-07	0.129872	0.0246294	0.0628676	6.20413e-31		5.48597e-29	0.45856	0.765138	0.848883	0.854221	0.769614	0.0152086	0.955473	0.191714	0.0408995	4.10635e-05	0.953841	0.974484	0.100415	0.0681587	0.149711
	Number of blastocyst	Correlation Coefficient	-,205*	-,200*	0.0333326	-0.111801	0.0388689	-0.00977572	,364**	-0.0954285	-0.0665657	-,248**	,657**	,788**	1	0.0194632	0.0738753	0.0673921	0.0410046	0.0930877	-,240*	-0.153154	-0.102787	-,255**	,516**	-0.01837	-0.0545015	-0.224354	-0.305369	-,393*
		Sig. (2-tailed)	0.0190846	0.0218052	0.723604	0.230104	0.678688	0.917415	0.000181694	0.283942	0.455338	0.00458333	1.60622e-17	5.48597e-29		0.82874	0.411016	0.527963	0.651144	0.295974	0.0351575	0.0807344	0.255954	0.00329142	2.7694e-10	0.836939	0.715968	0.11727	0.100804	0.0318377
	Male BMI	Correlation Coefficient	,150**	,119*	,203**	0.0367681	0.0299851	0.0142869	-0.0591937	,344**	,350**	0.0439738	-0.0107442	-0.0666237	0.0194632	1	,930**	0.0381652	0.0415276	,190**	-,227**	,223**	-,239**	-0.0425391	-0.0239782	0.0438539	-0.164131	-,336**	-0.203746	-0.220294
		Sig. (2-tailed)	0.00843358	0.0375397	0.000905835	0.545228	0.62376	0.815232	0.386667	1.08088e-09	5.23868e-10	0.627714	0.904955	0.45856	0.82874		6.27168e-134	0.604046	0.477371	0.000937914	0.00259843	8.54659e-05	4.70965e-05	0.459923	0.6761	0.447671	0.174553	0.00346148	0.207301	0.171962
	Male BMI group	Correlation Coefficient	,179**	,157**	,154*	0.00835958	0.00185643	0.0150818	-0.101311	,370**	,384**	0.0350353	0.0227948	-0.0268769	0.0738753	,930**	1	0.0279958	0.0686706	,115*	-0.136073	,230**	-,227**	-0.0211764	-0.0135771	0.0468652	-0.165072	-,410**	-0.202098	-0.21764
		Sig. (2-tailed)	0.0016693	0.00592159	0.0119625	0.890642	0.975778	0.805153	0.13777	4.16273e-11	6.16848e-12	0.699272	0.799995	0.765138	0.411016	6.27168e-134		0.70369	0.23966	0.0461549	0.0734009	4.87749e-05	0.000112194	0.713064	0.813013	0.41708	0.172061	0.000284308	0.211081	0.177317
	Sperm volume	Correlation Coefficient	0.0947516	0.0865761	0.0135375	,192*	-0.0247388	,158*	-0.140215	-0.0110545	0.086071	-0.0305577	0.0376441	-0.0203677	0.0673921	0.0381652	0.0279958	1	-0.114163	,190**	-0.0903483	0.0386662	-0.0725316	-0.0624571	-0.0236565	-0.0187031	-,297*	-0.208229	0.13951	0.236752
		Sig. (2-tailed)	0.184237	0.225207	0.862566	0.0110644	0.748075	0.0399194	0.088089	0.879045	0.235208	0.777465	0.724646	0.848883	0.527963	0.604046	0.70369		0.112025	0.00723819	0.336925	0.588619	0.326522	0.384489	0.740784	0.795757	0.0323776	0.138512	0.446345	0.192021
	Sperm concentration	Correlation Coefficient	,370**	,323**	-0.0980965	-0.0710515	-,123*	-0.116134	-,207**	,155**	,208**	,260**	-0.0412214	0.0166676	0.0410046	0.0415276	0.0686706	-0.114163	1	,475**	,166*	0.086837	0.103542	0.0793076	-0.0282405	-0.0571708	0.0465848	0.105345	,385*	0.147162
		Sig. (2-tailed)	2.41845e-11	7.66966e-09	0.115284	0.245491	0.0447703	0.0585468	0.00239518	0.00724257	0.000307729	0.00377373	0.649421	0.854221	0.651144	0.477371	0.23966	0.112025		1.30963e-18	0.027928	0.129602	0.0815236	0.167817	0.62266	0.32207	0.699665	0.368387	0.0119073	0.352363
	Sperm motility	Correlation Coefficient	,194**	,121*	-0.000775516	-0.0226637	-0.0493613	0.0757308	-0.11855	,227**	,195**	,185*	-0.0411852	0.0261391	0.0930877	,190**	,115*	,190**	,475**	1	,225**	,150**	-0.100332	0.110296	-0.0280381	0.00815911	-0.175588	-0.139569	0.0648575	-0.0737479
		Sig. (2-tailed)	0.000557896	0.0322482	0.989975	0.708277	0.417462	0.213124	0.0793361	6.55027e-05	0.00063786	0.0376506	0.644381	0.769614	0.295974	0.000937914	0.0461549	0.00723819	1.30963e-18		0.00258379	0.0079812	0.0880983	0.052375	0.621757	0.886597	0.140124	0.229185	0.679458	0.638364
	Sperm morphology	Correlation Coefficient	,281**	,255**	-0.155634	-,304**	0.0531117	0.059382	0.0654728	0.0693296	0.0101753	0.0396275	-0.204418	-,276*	-,240*	-,227**	-0.136073	-0.0903483	,166*	,225**	1	,392**	0.0449618	,203**	-0.147071	,153*	0.0586633	0.0404326	-0.0100534	0.0892535
		Sig. (2-tailed)	0.000146402	0.000588279	0.0523715	9.9053e-05	0.506115	0.461508	0.462789	0.360555	0.893377	0.733953	0.074537	0.0152086	0.0351575	0.00259843	0.0734009	0.336925	0.027928	0.00258379		6.45374e-08	0.56754	0.00679509	0.0501118	0.0428094	0.733969	0.814884	0.966446	0.708255
	Male age	Correlation Coefficient	,712**	,683**	0.0878344	0.0904384	0.0714223	-0.0144585	-0.0793194	,119*	,143*	,195*	0.008986	0.00492555	-0.153154	,223**	,230**	0.0386662	0.086837	,150**	,392**	1	0.0367056	,127*	-,205**	,169**	-0.0643977	-0.112225	-0.0482092	0.0975647
		Sig. (2-tailed)	2.927e-50	6.27296e-45	0.15005	0.131133	0.23608	0.810669	0.238122	0.0373132	0.0119928	0.026661	0.918863	0.955473	0.0807344	8.54659e-05	4.87749e-05	0.588619	0.129602	0.0079812	6.45374e-08		0.53002	0.0239238	0.000238609	0.00275902	0.588315	0.331183	0.75885	0.533673
	SECM DNA Library Quantification [ng/µL]	Correlation Coefficient	0.0307618	0.0384273	0.0858254	-,136*	-,124*	0.0102103	0.0319284	-0.0161875	0.0156918	0.0433657	-0.105626	-0.118025	-0.102787	-,239**	-,227**	-0.0725316	0.103542	-0.100332	0.0449618	0.0367056	1	-,189**	-0.0905135	,144*	0.0840048	,272*	0.0781184	0.132395
		Sig. (2-tailed)	0.598727	0.510891	0.175276	0.0289701	0.0468296	0.870857	0.646283	0.784812	0.791246	0.635299	0.242983	0.191714	0.255954	4.70965e-05	0.000112194	0.326522	0.0815236	0.0880983	0.56754	0.53002		0.00108637	0.120852	0.0142114	0.489312	0.0199388	0.631846	0.415426
	Embryo ploidiy status	Correlation Coefficient	,172**	,138*	-,171**	0.0229999	-0.0123142	0.0372734	-,168*	-0.0166046	-0.0424139	0.0537132	-,176*	-,179*	-,255**	-0.0425391	-0.0211764	-0.0624571	0.0793076	0.110296	,203**	,127*	-,189**	1	-0.0948752	0.0951519	0.100159	0.127683	-0.207746	-0.263527
		Sig. (2-tailed)	0.00213857	0.0144609	0.00492692	0.702604	0.838912	0.53822	0.0117479	0.771993	0.459025	0.545469	0.0446173	0.0408995	0.00329142	0.459923	0.713064	0.384489	0.167817	0.052375	0.00679509	0.0239238	0.00108637		0.0927693	0.0939211	0.399167	0.271693	0.181296	0.0877344
	Embryo quality group	Correlation Coefficient	-,162**	-,141*	0.0149606	-0.0212095	-0.0589024	-,131*	0.0567493	-0.102242	-0.0456285	-,209*	,255**	,350**	,516**	-0.0239782	-0.0135771	-0.0236565	-0.0282405	-0.0280381	-0.147071	-,205**	-0.0905135	-0.0948752	1	-0.0847848	0.150729	0.0036903	-0.15207	-0.108585
		Sig. (2-tailed)	0.0037991	0.0117002	0.806689	0.723823	0.328695	0.0293902	0.399025	0.072705	0.424151	0.0173853	0.00334425	4.10635e-05	2.7694e-10	0.6761	0.813013	0.740784	0.62266	0.621757	0.0501118	0.000238609	0.120852	0.0927693		0.134474	0.203058	0.97459	0.330315	0.48824
	Day of SECM collection	Correlation Coefficient	0.0797839	0.0570021	0.0350411	-0.0252215	,121*	0.0732573	,159*	0.0134288	0.00352147	,180*	-0.056414	0.00516688	-0.01837	0.0438539	0.0468652	-0.0187031	-0.0571708	0.00815911	,153*	,169**	,144*	0.0951519	-0.0847848	1	-0.192465	-0.111389
		Sig. (2-tailed)	0.159096	0.314775	0.569365	0.67655	0.0461383	0.227634	0.0187766	0.815318	0.951162	0.0432111	0.527064	0.953841	0.836939	0.447671	0.41708	0.795757	0.32207	0.886597	0.0428094	0.00275902	0.0142114	0.0939211	0.134474		0.10783	0.341393
	The value of BetaHCG	Correlation Coefficient	-0.125185	-0.151781	-0.102352	-0.0111377	0.178629	-0.00907323	0.23456	-0.0327716	-0.0763572	-0.0985998	0.0406011	-0.00479464	-0.0545015	-0.164131	-0.165072	-,297*	0.0465848	-0.175588	0.0586633	-0.0643977	0.0840048	0.100159	0.150729	-0.192465	1	,514**	0.0217338	0.10049
		Sig. (2-tailed)	0.291297	0.199886	0.428595	0.932109	0.172078	0.944672	0.0847577	0.784636	0.523796	0.509656	0.786419	0.974484	0.715968	0.174553	0.172061	0.0323776	0.699665	0.140124	0.733969	0.588315	0.489312	0.399167	0.203058	0.10783		5.42962e-06	0.891334	0.526601
	Pregnancy outcome	Correlation Coefficient	-0.132608	-0.0788667	-,271*	0.184483	0.231551	-0.240837	0.129738	-0.0606665	-0.0365134	0.13278	-0.204837	-0.23501	-0.224354	-,336**	-,410**	-0.208229	0.105345	-0.139569	0.0404326	-0.112225	,272*	0.127683	0.0036903	-0.111389	,514**	1
		Sig. (2-tailed)	0.250276	0.495368	0.0290086	0.144472	0.0678532	0.0552329	0.340584	0.605129	0.755795	0.357975	0.15359	0.100415	0.11727	0.00346148	0.000284308	0.138512	0.368387	0.229185	0.814884	0.331183	0.0199388	0.271693	0.97459	0.341393	5.42962e-06
	Gestational age	Correlation Coefficient	0.0403506	-0.0380884	-0.213734	0.112292	-0.0898955	-0.122286	-0.259219	-0.160345	-0.0841431	0.156824	-,394*	-0.337501	-0.305369	-0.203746	-0.202098	0.13951	,385*	0.0648575	-0.0100534	-0.0482092	0.0781184	-0.207746	-0.15207		0.0217338		1	,492**
		Sig. (2-tailed)	0.797253	0.8084	0.210691	0.514374	0.607562	0.470899	0.15196	0.304359	0.591642	0.407896	0.0310961	0.0681587	0.100804	0.207301	0.211081	0.446345	0.0119073	0.679458	0.966446	0.75885	0.631846	0.181296	0.330315		0.891334			0.000806012
	Birth weight	Correlation Coefficient	0.223976	0.121207	-0.194464	0.199833	0.0650224	-0.0965963	-0.0872514	-0.15556	-0.0739383	0.0746376	-0.358846	-0.269565	-,393*	-0.220294	-0.21764	0.236752	0.147162	-0.0737479	0.0892535	0.0975647	0.132395	-0.263527	-0.108585		0.10049		,492**	1
		Sig. (2-tailed)	0.148782	0.438786	0.255748	0.2426	0.710563	0.569534	0.634902	0.319204	0.637495	0.69507	0.0514893	0.149711	0.0318377	0.171962	0.177317	0.192021	0.352363	0.638364	0.708255	0.533673	0.415426	0.0877344	0.48824		0.526601		0.000806012
**. Correlation is significant at the 0.01 level (2-tailed).
*. Correlation is significant at the 0.05 level (2-tailed).
